# Supplementary material for: Antibiotics versus placebo in adults with CT-confirmed uncomplicated acute appendicitis (APPAC III): randomized double-blind superiority trial
Source: Br J Surg. 2022 Apr 6;109(6):503–9. doi: 10.1093/bjs/znac086 (PMC10364767; doi:10.1093/bjs/znac086)
Supplement: znac086_Supplementary_Data [file znac086_supplementary_data.zip]

Archive with 4 entries (4 files):
- Supplementary_Appendix_2.docx
- Supplementary_Tables.docx
- CONSORT_Checklist.doc
- Supplementary_Appendix_1.docx
